# Supplementary material for: A Novel Fluorescence-Based Microplate Assay for High-Throughput Screening of hSULT1As Inhibitors
Source: Biosensors (Basel). 2024 May 27;14(6):275. doi: 10.3390/bios14060275 (PMC11202169; doi:10.3390/bios14060275)
Supplement: Supplementary file 1 [file biosensors-14-00275-s001.zip]

Archive with 1 entries (1 files):
- biosensors-2986377-supplementary.pdf
